# Supplementary material for: Electrochemical Quantification of H2O2 Released by Airway Cells Growing in Different Culture Media
Source: Micromachines (Basel). 2022 Oct 18;13(10):1762. doi: 10.3390/mi13101762 (PMC9611932; doi:10.3390/mi13101762)
Supplement: Supplementary file 1 [file micromachines-13-01762-s001.zip]

Archive with 1 entries (1 files):
- micromachines-1964688-supplementary.pdf
